# Supplementary material for: Resilience of Neural Networks Underlying the Stroop Effect in the Aftermath of Severe COVID-19: fMRI Pilot Study
Source: Brain Sci. 2025 Jun 12;15(6):635. doi: 10.3390/brainsci15060635 (PMC12191155; doi:10.3390/brainsci15060635)
Supplement: Supplementary file 1 [file brainsci-15-00635-s001.zip]

Archive with 1 entries (1 files):
- brainsci-3612266-supplementary.pdf
